# Supplementary material for: Sustained Inflation Reduces Pulmonary Blood Flow during Resuscitation with an Intact Cord
Source: Children (Basel). 2021 Apr 29;8(5):353. doi: 10.3390/children8050353 (PMC8145980; doi:10.3390/children8050353)
Supplement: Supplementary file 1 [file children-08-00353-s001.zip]

Archive with 1 entries (1 files):
- children-1193862-supplementary.pdf
